# Supplementary material for: A secreted LysM effector protects fungal hyphae through chitin-dependent homodimer polymerization
Source: PLoS Pathog. 2020 Jun 23;16(6):e1008652. doi: 10.1371/journal.ppat.1008652 (PMC7337405; doi:10.1371/journal.ppat.1008652)
Supplement: S1 Table — (XLSX) [file ppat.1008652.s006.xlsx]

## Sheet: Sheet1
S1 Table. Mg1LysM protein alignment (with unique variants in red font)
>AUS.AUS_1A4_Mycgr3T105487
MQFTALVAALLSVAAVQAQRNPITITPQFDCGATNSQQYVARSGDTLTKIAQEIYHDVVGVCDIARANNLADPNRIDAGTPYTIPINCQTYDRNSCL-
>AUS.AUS_1A6_Mycgr3T105487
MQFTALVAALLSVAAVQAQRNPITITPQFDCGATNSQQYVARSGDTLTKIAQEIYHDVVGVCDIARANNLADPNRIDAGTPYTIPINCQTYDRNSCL-
>AUS.AUS_1B1_Mycgr3T105487
MQFTALVAALLSVAAVQAQRNPITITPQFDCGATNSQQYVARSGDTLTKIAQEIYHDVVGVCDIARANNLADPNRIDAGTPYTIPINCQTYDRNSCL-
>AUS.AUS_1B7_Mycgr3T105487
MQFTALVAALLSVAAVQAQRNPITITPQFDCGATNSQQYVARSGDTLTKIAQEIYHDVVGVCDIARANNLADPNRIDAGTPYTIPINCQTYDRNSCL-
>AUS.AUS_1B8_Mycgr3T105487
MQFTALVAALLSVAAVQAQRNPITITPQFDCGATNSQQYVARSGDTLTKIAQEIYHDVVGVCDIARANNLADPNRIDAGTPYTIPINCQTYDRNSCL-
>AUS.AUS_1C1_Mycgr3T105487
MQFTALVAALLSVAAVQAQRNPITITPQFDCGATNSQQYVARSGDTLTKIAQEIYHDVVGVCDIARANNLADPNRIDAGTPYTIPINCQTYDRNSCL-
>AUS.AUS_1C2_Mycgr3T105487
MQFTALVAALLSVAAVQAQRNPITITPQFDCGATNSQQYVARSGDTLTKIAQEIYHDVVGVCDIARANNLADPNRIDAGTPYTIPINCQTYDRNSCL-
>AUS.AUS_1C3_Mycgr3T105487
MQFTALVAALLSVAAVQAQRNPITITPQFDCGATNSQQYVARSGDTLTKIAQEIYHDVVGVCDIARANNLADPNRIDAGTPYTIPINCQTYDRNSCL-
>AUS.AUS_1C6_Mycgr3T105487
MQFTALVAALLSVAAVQAQRNPITITPQFDCGATNSQQYVARSGDTLTKIAQEIYHDVVGVCDIARANNLADPNRIDAGTPYTIPINCQTYDRNSCL-
>AUS.AUS_1D4_Mycgr3T105487
MQFTALVAALLSVAAVQAQRNPITITPQFDCGATNSQQYVARSGDTLTKIAQEIYHDVVGVCDIARANNLADPNRIDAGTPYTIPINCQTYDRNSCL-
>AUS.AUS_1D5_Mycgr3T105487
MQFTALVAALLSVAAVQAQRNPITITPQFDCGATNSQQYVARSGDTLTKIAQEIYHDVVGVCDIARANNLADPNRIDAGTPYTIPINCQTYDRNSCL-
>AUS.AUS_1D8_Mycgr3T105487
MQFTALVAALLSVAAVQAQRNPITITPQFDCGATNSQQYVARSGDTLTKIAQEIYHDVVGVCDIARANNLADPNRIDAGTPYTIPINCQTYDRNSCL-
>AUS.AUS_1E1_Mycgr3T105487
MQFTALVAALLSVAAVQAQRNPITITPQFDCGATNSQQYVARSGDTLTKIAQEIYHDVVGVCDIARANNLADPNRIDAGTPYTIPINCQTYDRNSCL-
>AUS.AUS_1E5_Mycgr3T105487
MQFTALVAALLSVAAVQAQRNPITITPQFDCGATNSQQYVARSGDTLTKIAQEIYHDVVGVCDIARANNLADPNRIDAGTPYTIPINCQTYDRNSCL-
>AUS.AUS_1F2_Mycgr3T105487
MQFTALVAALLSVAAVQAQRNPITITPQFDCGATNSQQYVARSGDTLTKIAQEIYHDVVGVCDIARANNLADPNRIDAGTPYTIPINCQTYDRNSCL-
>AUS.AUS_1F3_Mycgr3T105487
MQFTALVAALLSVAAVQAQRNPITITPQFDCGATNSQQYVARSGDTLTKIAQEIYHDVVGVCDIARANNLADPNRIDAGTPYTIPINCQTYDRNSCL-
>AUS.AUS_1G5_Mycgr3T105487
MQFTALVAALLSVAAVQAQRNPITITPQFDCGATNSQQYVARSGDTLTKIAQEIYHDVVGVCDIARANNLADPNRIDAGTPYTIPINCQTYDRNSCL-
>AUS.AUS_1H6_Mycgr3T105487
MQFTALVAALLSVAAVQAQRNPITITPQFDCGATNSQQYVARSGDTLTKIAQEIYHDVVGVCDIARANNLADPNRIDAGTPYTIPINCQTYDRNSCL-
>AUS.AUS_1H8_Mycgr3T105487
MQFTALVAALLSVAAVQAQRNPITITPQFDCGATNSQQYVARSGDTLTKIAQEIYHDVVGVCDIARANNLADPNRIDAGTPYTIPINCQTYDRNSCL-
>CH.ST99CH_3A1_Mycgr3T105487
MQFTALVAALLSVAAVQAQRNPITITPQFDCGATNSQQYVARSGDTLTKIAHEIYHDVVGVCDIARANNLADPNRIDAGTPYTIPINCQTYDRNSCL-
>CH.ST99CH_3A4_Mycgr3T105487
MQFTALVAALLSVAAVQAQRNPITITPQFDCGATNSQQYVARSGDTLTKIAHEIYHDVVGVCDIARANNLADPNRIDAGTPYTIPINCQTYDRNSCL-
>CH.ST99CH_3A5_Mycgr3T105487
MQFTALVAALLSVAAVQAQRNPITITPQFDCGATNSQQYVARSGDTLTKIAQEIYHDVVGVCDIARANNLADPNRIDAGTPYTIPINCQTYDRNSCL-
>CH.ST99CH_3A8_Mycgr3T105487
MQFTALVAALLSVAAVQAQRNPITITPQFDCGATNSQQYVARSGDTLTKIAHEIYHDVVGVCDIARANNLADPNRIDAGTPYTIPINCQTYDRNSCL-
>CH.ST99CH_3B2_Mycgr3T105487
MQFTALVAALLSVAAVQAQRNPITITPQFDCGATNSQQYVARSGDTLTKIAHEIYHDVVGVCDIARANNLADPNRIDAGTPYTIPINCQTYDRNSCL-
>CH.ST99CH_3C4_Mycgr3T105487
MQFTALVAALLSVAAVQAQRNPITITPQFDCGATNSQQYVARSGDTLTKIAHEIYHDVVGVCDIARANNLADPNRIDAGTPYTIPINCQTYDRNSCL-
>CH.ST99CH_3C7_Mycgr3T105487
MQFTALVAALLSVAAVQAQRNPITITPQFDCGATNSQQYVARSGDTLTKIAHEIYHDVVGVCDIARANNLADPNRIDAGTPYTIPINCQTYDRNSCL-
>CH.ST99CH_3D1_Mycgr3T105487
MQFTALVAALLSVAAVQAQRNPITITPQFDCGATNSQQYVARSGDTLTKIAQEIYHDVVGVCDIARANNLADPNRIDAGTPYTIPINCQTYDRNSCL-
>CH.ST99CH_3D3_Mycgr3T105487
MQFTALVAALLSVAAVQAQRNPITITPQFDCGATNSQQYVARSGDTLTKIAHEIYHDVVGVCDIARANNLADPNRIDAGTPYTIPINCQTYDRNSCL-
>CH.ST99CH_3D5_Mycgr3T105487
MQFTALVAALLSVAAVQAQRNPITITPQFDCGATNSQQYVARSGDTLTKIAQEIYHDVVGVCDIARANNLADPNRIDAGTPYTIPINCQTYDRNSCL-
>CH.ST99CH_3D7_Mycgr3T105487
MQFTALVAALLSVAAVQAQRNPITITPQFDCGATNSQQYVARSGDTLTKIAQEIYHDVVGVCDIARANNLADPNRIDAGTPYTIPINCQTYDRNSCL-
>CH.ST99CH_3F1_Mycgr3T105487
MQFTALVAALLSVAAVQAQRNPITITPQFDCGATNSQQYVARSGDTLTKIAHEIYHDVVGVCDIARANNLADPNRIDAGTPYTIPINCQTYDRNSCL-
>CH.ST99CH_3F5_Mycgr3T105487
MQFTALVAALLSVAAVQAQRNPITITPQFDCGATNSQQYVARSGDTLTKIAHEIYHDVVGVCDIARANNLADPNRIDAGTPYTIPINCQTYDRNSCL-
>CH.ST99CH_3G2_Mycgr3T105487
MQFTALVAALLSVAAVQAQRNPITITPQFDCGATNSQQYVARSGDTLTKIAQEIYHDVVGVCDIARANNLADPNRIDAGTPYTIPINCQTYDRNSCL-
>CH.ST99CH_3G3_Mycgr3T105487
MQFTALVAALLSVAAVQAQRNPITITPQFDCGATNSQQYVARSGDTLTKIAHEIYHDVVGVCDIARANNLADPNRIDAGTPYTIPINCQTYDRNSCL-
>CH.ST99CH_3G6_Mycgr3T105487
MQFTALVAALLSVAAVQAQRNPITITPQFDCGATNSQQYVARSGDTLTKIAHEIYHDVVGVCDIARANNLADPNRIDAGTPYTIPINCQTYDRNSCL-
>CH.ST99CH_3H3_Mycgr3T105487
MQFTALVAALLSVAAVQAQRNPITITPQFDCGATNSQQYVARSGDTLTKIAHEIYHDVVGVCDIARANNLADPNRIDAGTPYTIPINCQTYDRNSCL-
>CH.ST99CH_3H4_Mycgr3T105487
MQFTALVAALLSVAAVQAQRNPITITPQFDCGATNSQQYVARSGDTLTKIAHEIYHDVVGVCDIARANNLADPNRIDAGTPYTIPINCQTYDRNSCL-
>IRAN.ST01IR_A26b_Mycgr3T105487
MQFTALVAALLSVAAVQAQRNPITITPQFDCGATNSQQYVARSGDTLTKIAQEIYHDVVGVCDIARANNLADPNRIDAGTPYTIPINCQTYDRNSCL-
>IRAN.ST01IR_A48b_Mycgr3T105487
MQFTALVAALLSVAAVQAQRNPITITPQFDCGATNSQQYVARSGDTLTKIAQEIYHDVVGVCDIARANNLADPNRIDAGTPYTIPINCQTYDRNSCL-
>ISR.ISY_Ar_11i_Mycgr3T105487
MQFTALVAALLSVAAVQAQRNPITITPQFDCGATNSQQYVARSGDTLTKIAQEIYHDVVGVCDIARANNLADPNRIDAGTPYTIPINCQTYDRNSCL-
>ISR.ISY_Ar_12d_Mycgr3T105487
MQFTALVAALLSVAAVQAQRNPITITPQFDCGATNSQQYVARSGDTLTKIAQEIYHDVVGVCDIARANNLADPNRIDAGTPYTIPINCQTYDRNSCL-
>ISR.ISY_Ar_12e_Mycgr3T105487
MQFTALVAALLSVAAVQAQRNPITITPQFDCGATNSQQYVARSGDTLTKIAQEIYHDVVGVCDIARANNLADPNRIDAGTPYTIPINCQTYDRNSCL-
>ISR.ISY_Ar_12f_Mycgr3T105487
MQFTALVAALLSVAAVQAQRNPITITPQFDCGATNSQQYVARSGDTLTKIAQEIYHDVVGVCDIARANNLADPNRIDAGTPYTIPINCQTYDRNSCL-
>ISR.ISY_Ar_15a_Mycgr3T105487
MQFTALVAALLSVAAVQAQRNPITITPQFDCGATNSQQYVARSGDTLTKIAQEIYHDVVGVCDIARANNLADPNRIDAGTPYTIPINCQTYDRNSCL-
>ISR.ISY_Ar_16a_Mycgr3T105487
MQFTALVAALLSVAAVQAQRNPITITPQFDCGATNSQQYVARSGDTLTKIAQEIYHDVVGVCDIARANNLADPNRIDAGTPYTIPINCQTYDRNSCL-
>ISR.ISY_Ar_16h_Mycgr3T105487
MQFTALVAALLSVAAVQAQRNPITITPQFDCGATNSQQYVARSGDTLTKIAQEIYHDVVGVCDIARANNLADPNRIDAGTPYTIPINCQTYDRNSCL-
>ISR.ISY_Ar_17b_Mycgr3T105487
MQFTALVAALLSVAAVQAQRNPITITPQFDCGATNSQQYVARSGDTLTKIAQEIYHDVVGVCDIARANNLADPNRIDAGTPYTIPINCQTYDRNSCL-
>ISR.ISY_Ar_17d_Mycgr3T105487
MQFTALVAALLSVAAVQAQRNPITITPQFDCGATNSQQYVARSGDTLTKIAQEIYHDVVGVCDIARANNLADPNRIDAGTPYTIPINCQTYDRNSCL-
>ISR.ISY_Ar_17e_Mycgr3T105487
MQFTALVAALLSVAAVQAQRNPITITPQFDCGATNSQQYVARSGDTLTKIAQEIYHDVVGVCDIARANNLADPNRIDAGTPYTIPINCQTYDRNSCL-
>ISR.ISY_Ar_17r_Mycgr3T105487
MQFTALVAALLSVAAVQAQRNPITITPQFDCGATNSQQYVARSGDTLTKIAQEIYHDVVGVCDIARANNLADPNRIDAGTPYTIPINCQTYDRNSCL-
>ISR.ISY_Ar_19e_Mycgr3T105487
MQFTALVAALLSVAAVQAQRNPITITPQFDCGATNSQQYVARSGDTLTKIAQEIYHDVVGVCDIARANNLADPNRIDAGTPYTIPINCQTYDRNSCL-
>ISR.ISY_Ar_1j_Mycgr3T105487
MQFTALVAALLSVAAVQAQRNPITITPQFDCGATNSQQYVARSGDTLTKIAHEIYHDVVGVCDIARANNLADPNRIDAGTPYTIPINCQTYDRNSCL-
>ISR.ISY_Ar_21a_Mycgr3T105487
MQFTALVAALLSVAAVQAQRNPITITPQFDCGATNSQQYVARSGDTLTKIAQEIYHDVVGVCDIARANNLADPNRIDAGTPYTIPINCQTYDRNSCL-
>ISR.ISY_Ar_22f_Mycgr3T105487
MQFTALVAALLSVAAVQAQRNPITITPQFDCGATNSQQYVARSGDTLTKIAQEIYHDVVGVCDIARANNLADPNRIDAGTPYTIPINCQTYDRNSCL-
>ISR.ISY_Ar_2b_Mycgr3T105487
MQFTALVAALLSVAAVQAQRNPITITPQFDCGATNSQQYVARSGDTLTKIAQEIYHDVVGVCDIARANNLADPNRIDAGTPYTIPINCQTYDRNSCL-
>ISR.ISY_Ar_2c_Mycgr3T105487
MQFTALVAALLSVAAVQAQRNPITITPQFDCGATNSQQYVARSGDTLTKIAQEIYHDVVGVCDIARANNLADPNRIDAGTPYTIPINCQTYDRNSCL-
>ISR.ISY_Ar_2f_Mycgr3T105487
MQFTALVAALLSVAAVQAQRNPITITPQFDCGATNSQQYVARSGDTLTKIAQEIYHDVVGVCDIARANNLADPNRIDAGTPYTIPINCQTYDRNSCL-
>ISR.ISY_Ar_4b_Mycgr3T105487
MQFTALVAALLSVAAVQAQRNPITITPQFDCGATNSQQYVARSGDTLTKIAQEIYHDVVGVCDIARANNLADPNRIDAGTPYTIPINCQTYDRNSCL-
>ISR.ISY_Ar_4e_Mycgr3T105487
MQFTALVAALLSVAAVQAQRNPITITPQFDCGATNSQQYVARSGDTLTKIAQEIYHDVVGVCDIARANNLADPNRIDAGTPYTIPINCQTYDRNSCL-
>ISR.ISY_Ar_4f_Mycgr3T105487
MQFTALVAALLSVAAVQAQRNPITITPQFDCGATNSQQYVARSGDTLTKIAQEIYHDVVGVCDIARANNLADPNRIDAGTPYTIPINCQTYDRNSCL-
>ISR.ISY_Ar_4g_Mycgr3T105487
MQFTALVAALLSVAAVQAQRNPITITPQFDCGATNSQQYVARSGDTLTKIAQEIYHDVVGVCDIARANNLADPNRIDAGTPYTIPINCQTYDRNSCL-
>ISR.ISY_Ar_5a_Mycgr3T105487
MQFTALVAALLSVAAVQAQRNPITITPQFDCGATNSQQYVARSGDTLTKIAQEIYHDVVGVCDIARANNLADPNRIDAGTPYTIPINCQTYDRNSCL-
>ISR.ISY_Ar_5g_Mycgr3T105487
MQFTALVAALLSVAAVQAQRNPITITPQFDCGATNSQQYVARSGDTLTKIAQEIYHDVVGVCDIARANNLADPNRIDAGTPYTIPINCQTYDRNSCL-
>IPO323_Mycgr3T105487
MQFTALVAALLSVAAVQAQRNPITITPQFDCGATNSQQYVARSGDTLTKIAQEIYHDVVGVCDIARANNLADPNRIDAGTPYTIPINCQTYDRNSCL-
>ORE.R.a12_3B_10_Mycgr3T105487
MQFTALVAALLSVAAVQAQRNPITITPQFDCGATNSQQYVARSGDTLTKIAQEIYHDVVGVCDIARANNLADPNRIDAGTPYTIPINCQTYDRNSCL-
>ORE.R.a12_3B_11_Mycgr3T105487
MQFTALVAALLSVAAVQAQRNPITITPQFDCGATNSQQYVARSGDTLTKIAQEIYHDVVGVCDIARANNLADPNRIDAGTPYTIPINCQTYDRNSCL-
>ORE.R.a12_3B_12_Mycgr3T105487
MQFTALVAALLSVAAVQAQRNPITITPQFDCGATNSQQYVARSGDTLTKIAQEIYHDVVGVCDIARANNLADPNRIDAGTPYTIPINCQTYDRNSCL-
>ORE.R.a12_3B_14_Mycgr3T105487
MQFTALVAALLSVAAVQAQRNPITITPQFDCGATNSQQYVARSGDTLTKIAQEIYHDVVGVCDIARANNLADPNRIDAGTPYTIPINCQTYDRNSCL-
>ORE.R.a12_3B_15_Mycgr3T105487
MQFTALVAALLSVAAVQAQRNPITITPQFDCGATNSQQYVARSGDTLTKIAQEIYHDVVGVCDIARANNLADPNRIDAGTPYTIPINCQTYDRNSCL-
>ORE.R.a12_3B_17_Mycgr3T105487
MQFTALVAALLSVAAVQAQRNPITITPQFDCGATNSQQYVARSGDTLTKIAQEIYHDVVGVCDIARANNLADPNRIDAGTPYTIPINCQTYDRNSCL-
>ORE.R.a12_3B_18_Mycgr3T105487
MQFTALVAALLSVAAVQAQRNPITITPQFDCGATNSQQYVARSGDTLTKIAQEIYHDVVGVCDIARANNLADPNRIDAGTPYTIPINCQTYDRNSCL-
>ORE.R.a12_3B_19_Mycgr3T105487
MQFTALVAALLSVAAVQAQRNPITITPQFDCGATNSQQYVARSGDTLTKIAQEIYHDVVGVCDIARANNLADPNRIDAGTPYTIPINCQTYDRNSCL-
>ORE.R.a12_3B_2_Mycgr3T105487
MQFTALVAALLSVAAVQAQRNPITITPQFDCGATNSQQYVARSGDTLTKIAQEIYHDVVGVCDIARANNLADPNRIDAGTPYTIPINCQTYDRNSCL-
>ORE.R.a12_3B_20_Mycgr3T105487
MQFTALVAALLSVAAVQAQRNPITITPQFDCGATNSQQYVARSGDTLTKIAQEIYHDVVGVCDIARANNLADPNRIDAGTPYTIPINCQTYDRNSCL-
>ORE.R.a12_3B_21_Mycgr3T105487
MQFTALVAALLSVAAVQAQRNPITITPQFDCGATNSQQYVARSGDTLTKIAQEIYHDVVGVCDIARANNLADPNRIDAGTPYTIPINCQTYDRNSCL-
>ORE.R.a12_3B_3_Mycgr3T105487
MQFTALVAALLSVAAVQAQRNPITITPQFDCGATNSQQYVARSGDTLTKIAQEIYHDVVGVCDIARANNLADPNRIDAGTPYTIPINCQTYDRNSCL-
>ORE.R.a12_3B_4_Mycgr3T105487
MQFTALVAALLSVAAVQAQRNPITITPQFDCGATNSQQYVARSGDTLTKIAQEIYHDVVGVCDIARANNLADPNRIDAGTPYTIPINCQTYDRNSCL-
>ORE.R.a12_3B_5_Mycgr3T105487
MQFTALVAALLSVAAVQAQRNPITITPQFDCGATNSQQYVARSGDTLTKIAQEIYHDVVGVCDIARANNLADPNRIDAGTPYTIPINCQTYDRNSCL-
>ORE.R.a12_3B_6_Mycgr3T105487
MQFTALVAALLSVAAVQAQRNPITITPQFDCGATNSQQYVARSGDTLTKIAQEIYHDVVGVCDIARANNLADPNRIDAGTPYTIPINCQTYDRNSCL-
>ORE.R.a12_3B_7_Mycgr3T105487
MQFTALVAALLSVAAVQAQRNPITITPQFDCGATNSQQYVARSGDTLTKIAQEIYHDVVGVCDIARANNLADPNRIDAGTPYTIPINCQTYDRNSCL-
>ORE.R.a12_3B_8_Mycgr3T105487
MQFTALVAALLSVAAVQAQRNPITITPQFDCGATNSQQYVARSGDTLTKIAQEIYHDVVGVCDIARANNLADPNRIDAGTPYTIPINCQTYDRNSCL-
>ORE.R.a12_3B_9_Mycgr3T105487
MQFTALVAALLSVAAVQAQRNPITITPQFDCGATNSQQYVARSGDTLTKIAQEIYHDVVGVCDIARANNLADPNRIDAGTPYTIPINCQTYDRNSCL-
>ORE.R.a12_4A_1_Mycgr3T105487
MQFTALVAALLSVAAVQAQRNPITITPQFDCGATNSQQYVARSGDTLTKIAQEIYHDVVGVCDIARANNLADPNRIDAGTPYTIPINCQTYDRNSCL-
>ORE.R.a12_4A_10_Mycgr3T105487
MQFTALVAALLSVAAVQAQRNPITITPQFDCGATNSQQYVARSGDTLTKIAQEIYHDVVGVCDIARANNLADPNRIDAGTPYTIPINCQTYDRNSCL-
>ORE.R.a12_4A_11_Mycgr3T105487
MQFTALVAALLSVAAVQAQRNPITITPQFDCGATNSQQYVARSGDTLTKIAQEIYHDVVGVCDIARANNLADPNRIDAGTPYTIPINCQTYDRNSCL-
>ORE.R.a12_4A_2_Mycgr3T105487
MQFTALVAALLSVAAVQAQRNPITITPQFDCGATNSQQYVARSGDTLTKIAQEIYHDVVGVCDIARANNLADPNRIDAGTPYTIPINCQTYDRNSCL-
>ORE.R.a12_4A_4_Mycgr3T105487
MQFTALVAALLSVAAVQAQRNPITITPQFDCGATNSQQYVARSGDTLTKIAQEIYHDVVGVCDIARANNLADPNRIDAGTPYTIPINCQTYDRNSCL-
>ORE.R.a12_4A_5_Mycgr3T105487
MQFTALVAALLSVAAVQAQRNPITITPQFDCGATNSQQYVARSGDTLTKIAQEIYHDVVGVCDIARANNLADPNRIDAGTPYTIPINCQTYDRNSCL-
>ORE.R.a12_4A_6_Mycgr3T105487
MQFTALVAALLSVAAVQAQRNPITITPQFDCGATNSQQYVARSGDTLTKIAQEIYHDVVGVCDIARANNLADPNRIDAGTPYTIPINCQTYDRNSCL-
>ORE.R.a12_4A_7_Mycgr3T105487
MQFTALVAALLSVAAVQAQRNPITITPQFDCGATNSQQYVARSGDTLTKIAQEIYHDVVGVCDIARANNLADPNRIDAGTPYTIPINCQTYDRNSCL-
>ORE.S.a15_2A_11_Mycgr3T105487
MQFTALVAALLSVAAVQAQRNPITITPQFDCGATNSQQYVARSGDTLTKIAQEIYHDVVGVCDIARANNLADPNRIDAGTPYTIPINCQTYDRNSCL-
>ORE.S.a15_2A_13_Mycgr3T105487
MQFTALVAALLSVAAVQAQRNPITITPQFDCGATNSQQYVARSGDTLTKIAQEIYHDVVGVCDIARANNLADPNRIDAGTPYTIPINCQTYDRNSCL-
>ORE.S.a15_2A_14_Mycgr3T105487
MQFTALVAALLSVAAVQAQRNPITITPQFDCGATNSQQYVARSGDTLTKIAQEIYHDVVGVCDIARANNLADPNRIDAGTPYTIPINCQTYDRNSCL-
>ORE.S.a15_2A_15_Mycgr3T105487
MQFTALVAALLSVAAVQAQRNPITITPQFDCGATNSQQYVARSGDTLTKIAQEIYHDVVGVCDIARANNLADPNRIDAGTPYTIPINCQTYDRNSCL-
>ORE.S.a15_2A_16_Mycgr3T105487
MQFTALVAALLSVAAVQAQRNPITITPQFDCGATNSQQYVARSGDTLTKIAQEIYHDVVGVCDIARANNLADPNRIDAGTPYTIPINCQTYDRNSCL-
>ORE.S.a15_2A_20_Mycgr3T105487
MQFTALVAALLSVAAVQAQRNPITITPQFDCGATNSQQYVARSGDTLTKIAQEIYHDVVGVCDIARANNLADPNRIDAGTPYTIPINCQTYDRNSCL-
>ORE.S.a15_2A_6_Mycgr3T105487
MQFTALVAALLSVAAVQAQRNPITITPQFDCGATNSQQYVARSGDTLTKIAQEIYHDVVGVCDIARANNLADPNRIDAGTPYTIPINCQTYDRNSCL-
>ORE.S.a15_2A_7_Mycgr3T105487
MQFTALVAALLSVAAVQAQRNPITITPQFDCGATNSQQYVARSGDTLTKIAQEIYHDVVGVCDIARANNLADPNRIDAGTPYTIPINCQTYDRNSCL-
>ORE.S.a15_2A_8_Mycgr3T105487
MQFTALVAALLSVAAVQAQRNPITITPQFDCGATNSQQYVARSGDTLTKIAQEIYHDVVGVCDIARANNLADPNRIDAGTPYTIPINCQTYDRNSCL-
>ORE.S.a15_3B_1_Mycgr3T105487
MQFTALVAALLSVAAVQAQRNPITITPQFDCGATNSQQYVARSGDTLTKIAQEIYHDVVGVCDIARANNLADPNRIDAGTPYTIPINCQTYDRNSCL-
>ORE.S.a15_3B_10_Mycgr3T105487
MQFTALVAALLSVAAVQAQRNPITITPQFDCGATNSQQYVARSGDTLTKIAQEIYHDVVGVCDIARANNLADPNRIDAGTPYTIPINCQTYDRNSCL-
>ORE.S.a15_3B_13_Mycgr3T105487
MQFTALVAALLSVAAVQAQRNPITITPQFDCGATNSQQYVARSGDTLTKIAQEIYHDVVGVCDIARANNLADPNRIDAGTPYTIPINCQTYDRNSCL-
>ORE.S.a15_3B_15_Mycgr3T105487
MQFTALVAALLSVAAVQAQRNPITITPQFDCGATNSQQYVARSGDTLTKIAQEIYHDVVGVCDIARANNLADPNRIDAGTPYTIPINCQTYDRNSCL-
>ORE.S.a15_3B_18_Mycgr3T105487
MQFTALVAALLSVAAVQAQRNPITITPQFDCGATNSQQYVARSGDTLTKIAQEIYHDVVGVCDIARANNLADPNRIDAGTPYTIPINCQTYDRNSCL-
>ORE.S.a15_3B_19_Mycgr3T105487
MQFTALVAALLSVAAVQAQRNPITITPQFDCGATNSQQYVARSGDTLTKIAQEIYHDVVGVCDIARANNLADPNRIDAGTPYTIPINCQTYDRNSCL-
>ORE.S.a15_3B_3_Mycgr3T105487
MQFTALVAALLSVAAVQAQRNPITITPQFDCGATNSQQYVARSGDTLTKIAQEIYHDVVGVCDIARANNLADPNRIDAGTPYTIPINCQTYDRNSCL-
>ORE.S.a15_3B_4_Mycgr3T105487
MQFTALVAALLSVAAVQAQRNPITITPQFDCGATNSQQYVARSGDTLTKIAQEIYHDVVGVCDIARANNLADPNRIDAGTPYTIPINCQTYDRNSCL-
>ORE.S.a15_3B_5_Mycgr3T105487
MQFTALVAALLSVAAVQAQRNPITITPQFDCGATNSQQYVARSGDTLTKIAQEIYHDVVGVCDIARANNLADPNRIDAGTPYTIPINCQTYDRNSCL-
>ORE.S.a15_3B_6_Mycgr3T105487
MQFTALVAALLSVAAVQAQRNPITITPQFDCGATNSQQYVARSGDTLTKIAQEIYHDVVGVCDIARANNLADPNRIDAGTPYTIPINCQTYDRNSCL-
>ORE.S.a15_3B_9_Mycgr3T105487
MQFTALVAALLSVAAVQAQRNPITITPQFDCGATNSQQYVARSGDTLTKIAQEIYHDVVGVCDIARANNLADPNRIDAGTPYTIPINCQTYDRNSCL-
>ORE.S.a15_4A_10_Mycgr3T105487
MQFTALVAALLSVAAVQAQRNPITITPQFDCGATNSQQYVARSGDTLTKIAQEIYHDVVGVCDIARANNLADPNRIDAGTPYTIPINCQTYDRNSCL-
>ORE.S.a15_4A_11_Mycgr3T105487
MQFTALVAALLSVAAVQAQRNPITITPQFDCGATNSQQYVARSGDTLTKIAQEIYHDVVGVCDIARANNLADPNRIDAGTPYTIPINCQTYDRNSCL-
>ORE.S.a15_4A_13_Mycgr3T105487
MQFTALVAALLSVAAVQAQRNPITITPQFDCGATNSQQYVARSGDTLTKIAQEIYHDVVGVCDIARANNLADPNRIDAGTPYTIPINCQTYDRNSCL-
>ORE.S.a15_4A_15_Mycgr3T105487
MQFTALVAALLSVAAVQAQRNPITITPQFDCGATNSQQYVARSGDTLTKIAQEIYHDVVGVCDIARANNLADPNRIDAGTPYTIPINCQTYDRNSCL-
>ORE.S.a15_4A_17_Mycgr3T105487
MQFTALVAALLSVAAVQAQRNPITITPQFDCGATNSQQYVARSGDTLTKIAQEIYHDVVGVCDIARANNLADPNRIDAGTPYTIPINCQTYDRNSCL-
>ORE.S.a15_4A_19_Mycgr3T105487
MQFTALVAALLSVAAVQAQRNPITITPQFDCGATNSQQYVARSGDTLTKIAQEIYHDVVGVCDIARANNLADPNRIDAGTPYTIPINCQTYDRNSCL-
>ORE.S.a15_4A_2_Mycgr3T105487
MQFTALVAALLSVAAVQAQRNPITITPQFDCGATNSQQYVARSGDTLTKIAQEIYHDVVGVCDIARANNLADPNRIDAGTPYTIPINCQTYDRNSCL-
>ORE.S.a15_4A_3_Mycgr3T105487
MQFTALVAALLSVAAVQAQRNPITITPQFDCGATNSQQYVARSGDTLTKIAQEIYHDVVGVCDIARANNLADPNRIDAGTPYTIPINCQTYDRNSCL-
>ORE.S.a15_4A_4_Mycgr3T105487
MQFTALVAALLSVAAVQAQRNPITITPQFDCGATNSQQYVARSGDTLTKIAQEIYHDVVGVCDIARANNLADPNRIDAGTPYTIPINCQTYDRNSCL-
>ORE.S.a15_4A_7_Mycgr3T105487
MQFTALVAALLSVAAVQAQRNPITITPQFDCGATNSQQYVARSGDTLTKIAQEIYHDVVGVCDIARANNLADPNRIDAGTPYTIPINCQTYDRNSCL-
>AUS.AUS_1A5_Mycgr3T105487
MQFTALVAALLSVAAVQAQRQPITITPQFDCGATNSQQYVARSGDTLTKIAQEIYHDVVGVCDIARANNLADPNRIDAGTPYTIPINCQTYDRNSCL-
>AUS.AUS_1A9_Mycgr3T105487
MQFTALVAALLSVAAVQAQRQPITITPQFDCGATNSQQYVARSGDTLTKIAQEIYHDVVGVCDIARANNLADPNRIDAGTPYTIPINCQTYDRNSCL-
>AUS.AUS_1B2_Mycgr3T105487
MQFTALVAALLSVAAVQAQRQPITITPQFDCGATNSQQYVARSGDTLTKIAQEIYHDVVGVCDIARANNLADPNRIDAGTPYTIPINCQTYDRNSCL-
>AUS.AUS_1C8_Mycgr3T105487
MQFTALVAALLSVAAVQAQRQPITITPQFDCGATNSQQYVARSGDTLTKIAQEIYHDVVGVCDIARANNLADPNRIDAGTPYTIPINCQTYDRNSCL-
>AUS.AUS_1E4_Mycgr3T105487
MQFTALVAALLSVAAVQAQRQPITITPQFDCGATNSQQYVARSGDTLTKIAQEIYHDVVGVCDIARANNLADPNRIDAGTPYTIPINCQTYDRNSCL-
>AUS.AUS_1F8_Mycgr3T105487
MQFTALVAALLSVAAVQAQRQPITITPQFDCGATNSQQYVARSGDTLTKIAQEIYHDVVGVCDIARANNLADPNRIDAGTPYTIPINCQTYDRNSCL-
>AUS.AUS_1G2_Mycgr3T105487
MQFTALVAALLSVAAVQAQRQPITITPQFDCGATNSQQYVARSGDTLTKIAQEIYHDVVGVCDIARANNLADPNRIDAGTPYTIPINCQTYDRNSCL-
>AUS.AUS_1H2_Mycgr3T105487
MQFTALVAALLSVAAVQAQRQPITITPQFDCGATNSQQYVARSGDTLTKIAQEIYHDVVGVCDIARANNLADPNRIDAGTPYTIPINCQTYDRNSCL-
>CH.ST99CH_3A10_Mycgr3T105487
MQFTALVAALLSVAAVQAQRQPITITPQFDCGATNSQQYVARSGDTLTKIAKEIYHDVVGVCDIARANNLADPNRIDAGTPYTIPINCQTYDRNSCL-
>CH.ST99CH_3A9_Mycgr3T105487
MQFTALVAALLSVAAVQAQRQPITITPQFDCGATNSQQYVARSGDTLTKIAQEIYHDVVGVCDIARANNLADPNRIDAGTPYTIPINCQTYDRNSCL-
>ISR.ISY_Ar_15c_Mycgr3T105487
MQFTALVAALLSVAAVQAQRQPITITPQFDCGATNSQQYVARSGDTLTKIAQEIYHDVVGVCDIARANNLADPNRIDAGTPYTIPINCQTYDRNSCL-
>ISR.ISY_Ar_17i_Mycgr3T105487
MQFTALVAALLSVAAVQAQRQPITITPQFDCGATNSQQYVARSGDTLTKIAQEIYHDVVGVCDIARANNLADPNRIDAGTPYTIPINCQTYDRNSCL-
>ISR.ISY_Ar_18b_Mycgr3T105487
MQFTALVAALLSVAAVQAQRQPITITPQFDCGATNSQQYVARSGDTLTKIAQEIYHDVVGVCDIARANNLADPNRIDAGTPYTIPINCQTYDRNSCL-
>ISR.ISY_Ar_1b_Mycgr3T105487
MQFTALVAALLSVAAVQAQRQPITITPQFDCGATNSQQYVARSGDTLTKIAQEIYHDVVGVCDIARANNLADPNRIDAGTPYTIPINCQTYDRNSCL-
>ISR.ISY_Ar_1c_Mycgr3T105487
MQFTALVAALLSVAAVQAQRQPITITPQFDCGATNSQQYVARSGDTLTKIAQEIYHDVVGVCDIARANNLADPNRIDAGTPYTIPINCQTYDRNSCL-
>ISR.ISY_Ar_11g_Mycgr3T105487
MQFTALVAALLSVAAVQAQRKPITITPQFDCGATNSQQYVARSGDTLTKIAQEIYHDVVGVCDIARANNLADPNRIDAGTPYTIPINCQTYDRNSCL-
>CH.ST99CH_3A6_Mycgr3T105487
MQFTALVAALLSVAAVQAQRQPITITPQFDCGATNSQQYVAQSGDTLTKIAKEIYHDVVGVCDIARANNLADPNRIDAGTPYTIPINCQTYDRNSCL-
>CH.ST99CH_1E4_Mycgr3T105487
MQFTALVAALLSVAAVQAQRQPITITPQFDCGATNSQQYVAQSGDTLTKIAKEIYHDVVGVCDIARANNLADPNRIDAGTPYTIPINCQTYDRNSCL-
>CH.ST99CH_15_Mycgr3T105487
MQFTALVAALLSVAAVQAQRQPITITPQFDCGATNSQTYVARSGDTLTKIAKEIYHDVVGVCDIAKANNLADPNRIDAGTPYTIPINCQTYDRNSCL-
>CH.ST99CH_28_Mycgr3T105487
MQFTALVAALLSVAAVQAQRQPITITPQFDCGATNSQTYVARSGDTLTKIAKEIYHDVVGVCDIAKANNLADPNRIDAGTPYTIPINCQTYDRNSCL-
>CH.ST99CH_3A2_Mycgr3T105487
MQFTALVAALLSVAAVQAQRQPITITPQFDCGATNSQTYVARSGDTLTKIAKEIYHDVVGVCDIAKANNLADPNRIDAGTPYTIPINCQTYDRNSCL-
>CH.ST99CH_3B4_Mycgr3T105487
MQFTALVAALLSVAAVQAQRQPITITPQFDCGATNSQTYVARSGDTLTKIAKEIYHDVVGVCDIAKANNLADPNRIDAGTPYTIPINCQTYDRNSCL-
>CH.ST99CH_3B8_Mycgr3T105487
MQFTALVAALLSVAAVQAQRQPITITPQFDCGATNSQTYVARSGDTLTKIAKEIYHDVVGVCDIAKANNLADPNRIDAGTPYTIPINCQTYDRNSCL-
>CH.ST99CH_3D8_Mycgr3T105487
MQFTALVAALLSVAAVQAQRQPITITPQFDCGATNSQTYVARSGDTLTKIAKEIYHDVVGVCDIAKANNLADPNRIDAGTPYTIPINCQTYDRNSCL-
>CH.ST99CH_3F2_Mycgr3T105487
MQFTALVAALLSVAAVQAQRQPITITPQFDCGATNSQTYVARSGDTLTKIAKEIYHDVVGVCDIAKANNLADPNRIDAGTPYTIPINCQTYDRNSCL-
>CH.ST99CH_3F3_Mycgr3T105487
MQFTALVAALLSVAAVQAQRQPITITPQFDCGATNSQTYVARSGDTLTKIAKEIYHDVVGVCDIAKANNLADPNRIDAGTPYTIPINCQTYDRNSCL-
>CH.ST99CH_3F4_Mycgr3T105487
MQFTALVAALLSVAAVQAQRQPITITPQFDCGATNSQTYVARSGDTLTKIAKEIYHDVVGVCDIAKANNLADPNRIDAGTPYTIPINCQTYDRNSCL-
>CH.ST99CH_3H1_Mycgr3T105487
MQFTALVAALLSVAAVQAQRQPITITPQFDCGATNSQTYVARSGDTLTKIAKEIYHDVVGVCDIAKANNLADPNRIDAGTPYTIPINCQTYDRNSCL-
>CH.ST99CH_1A5_Mycgr3T105487
MQFTALVAALLSVAAVQAQRQPITITPQFDCGATNSQTYVARSGDTLTKIAKEIYHDVVGVCDIAKANNLADPNRIDAGTPYTIPINCQTYDRNSCL-
